# Supplementary material for: Genomic Characterisation of a Multiple Drug Resistant IncHI2 ST4 Plasmid in Escherichia coli ST744 in Australia
Source: Microorganisms. 2020 Jun 14;8(6):896. doi: 10.3390/microorganisms8060896 (PMC7355605; doi:10.3390/microorganisms8060896)
Supplement: Supplementary file 1 [file microorganisms-08-00896-s001.zip]

Archive with 3 entries (2 files):
- Supp_data-S1-S2.xlsx
- __MACOSX/
- __MACOSX/._Supp_data-S1-S2.xlsx
