# Supplementary material for: Genomic Characterisation of a Multiple Drug Resistant IncHI2 ST4 Plasmid in Escherichia coli ST744 in Australia
Source: Microorganisms. 2020 Jun 14;8(6):896. doi: 10.3390/microorganisms8060896 (PMC7355605; doi:10.3390/microorganisms8060896)
Supplement: Supplementary file 1 [file microorganisms-08-00896-s001.zip › Supp_data-S1-S2.xlsx]

## Sheet: S1. InHI2 ST4 genbank
Plasmid name	Species	Sequence type	Accession n.	Host/source	Country	Year
pRDB9	E. coli	10	MH924589.1	pig	Switzerland	2015
pSA186_MCR1	E. coli	131	CP022735.1	human/urine	Saudi Arabia:Riyadh	2018
pJMA2	E. coli	69	MH208235.1	broiler chicken	UK	2018
pMS8345A	E. coli	95	CP025402.1	human/respiratory secretion	Qatar	2016
pEGY1-MCR-1	E. coli UPEC	69	CP023143.1	raw milk cheese	Egypt	2016
pSE08-00436-1	S. enterica	n/a	CP020493.1	chicken/skin	Germany	2008
p100R	E. coli	10	KY689633.1	human/faeces	Switzerland	2015
p19M12	E. coli	5	KY689632.1	human/faeces	Switzerland	2015
pM160133_p1	E. coli	n/a	CP022165.1	human/urine	USA	2016
pSSE-ATCC-43845	S. enterica	n/a	CP016838.1	chinese egg powder	USA	1941
p14408_M1	E. coli	362:D	LT599829.1	human/wound infection	Germany	2016
pS38	E. coli	602:B1	KX129782.1	poultry meat	Italy	2016
180-PT54	E. coli STEC	Sero O157:H7	CP015833.1	human/faeces	UK	2012
pSA26-MCR-1	E. coli	68:D	KU743384.1	human/blood	Saudi Arabia	2012

## Sheet: S2. multiplex-PCR IncHI2 pDLST
IncHI2_plasmids	NC_010870.1 Klebsiella pneumoniae pK29 hipA	NC_005211.1 Serratia marcescens pR478 smr0092	NC_005211.1 Serratia marcescens pR478 smr0183	smr0018_4	smr0199_2
180-PT54_2012	1	0	0	1	1
p100R_2015	1	0	0	1	1
p14408_M1_2016	1	0	0	1	1
p19M12_2015	1	0	0	1	1
pEGY1-MCR-1_2016	1	0	0	1	1
pJMA2_2018	1	0	0	1	1
pM160133_p1_2016	1	0	0	1	1
pMS8345A_2016	1	0	0	1	1
pRDB9_2015	1	0	0	1	1
pS38_2016	1	0	0	1	1
pSA186_MCR1_2018	1	0	0	1	1
pSA26-MCR-1_2012	1	0	0	1	1
pSE08-00436-1_2008	1	0	0	1	1
pSSE-ATCC-43845_1941	1	0	0	1	1
pTZ41_1P_HI2_2017	1	0	0	1	1
